# Supplementary material for: Biogenic Fabrication of Silver Nanoparticles Using Calotropis procera Flower Extract with Enhanced Biomimetics Attributes
Source: Materials (Basel). 2023 May 30;16(11):4058. doi: 10.3390/ma16114058 (PMC10254777; doi:10.3390/ma16114058)
Supplement: Supplementary file 1 [file materials-16-04058-s001.zip]

Archive with 1 entries (1 files):
- materials-2388456-supplementary.pdf
